# Supplementary material for: Early Detection of Botrytis cinerea Infection in Cut Roses Using Thermal Imaging
Source: Plants (Basel). 2023 Dec 6;12(24):4087. doi: 10.3390/plants12244087 (PMC10748118; doi:10.3390/plants12244087)
Supplement: Supplementary file 1 [file plants-12-04087-s001.zip]

Archive with 1 entries (1 files):
- plants-2743545-supplementary.pdf
